# Supplementary material for: European Epidemiological Patterns of Cannabis- and Substance-Related Congenital Neurological Anomalies: Geospatiotemporal and Causal Inferential Study
Source: Int J Environ Res Public Health. 2022 Dec 27;20(1):441. doi: 10.3390/ijerph20010441 (PMC9819725; doi:10.3390/ijerph20010441)
Supplement: Supplementary file 1 [file ijerph-20-00441-s001.zip]

Archive with 2 entries (2 files):
- Model Op CNS_4 - Supplementary Tables.xlsx
- Supplementary Figures 1-11 Eur_CNS w Captions.pdf
