# Supplementary material for: European Epidemiological Patterns of Cannabis- and Substance-Related Congenital Neurological Anomalies: Geospatiotemporal and Causal Inferential Study
Source: Int J Environ Res Public Health. 2022 Dec 27;20(1):441. doi: 10.3390/ijerph20010441 (PMC9819725; doi:10.3390/ijerph20010441)
Supplement: Supplementary file 1 [file ijerph-20-00441-s001.zip › Model Op CNS_4 - Supplementary Tables.xlsx]

## Sheet: Supplement Contents
	Table No.	Table Title
	1	National, Demographic and Drug Input Data
	2	Daily Cannabis Use Data
	3	Daily Cannabis Use Data - Interpolated
	4	Bivariate Regression Slopes by Substance
	5	Significant Bivariate Regression Slopes by Substance
	6	Ranger Forrest Regression Variable Importance Tables - Nervous System
	7	Ranger Forrest Regression Variable Importance Tables - Anencephalus & Similar
	8	Ranger Forrest Regression Variable Importance Tables - Severe Microcephalus
	9	Ranger Forrest Regression Variable Importance Tables - Microphthalmos
	10	Ranger Forrest Regression Variable Importance Tables - Neural Tube Defect
	11	Ranger Forrest Regression Variable Importance Tables - Spina Bifida
	12	Panel Multivariable Regression - Nervous System
	13	Panel Multivariable Regression - Anencephalus
	14	Panel Multivariable Regression - Severe Microcephalus
	15	Panel Multivariable Regression - Microphthalmia
	16	Panel Multivariable Regression - Nerual Tube Defects
	17	Panel Multivariable Regression - Spina Bifida
	18	E-Values from Panel Regression
	19	E-Values from Geospatial Regression
	20	All E-Values
	21	All E-Values by Anomaly
	22	All E-Values by Group
	23	Summary of All E-Values by Group
	24	Wilcoxson Tests Results for Inter-Group Comparisons
	25	Epigenomic Perturbations of Opioid Receptors
	26	Epigenomic Perturbations of DSCAM
	27	Epigenomic Perturbations of DLGAP2
	28	Epigenomic Perturbations of ALDH1
	29	Epigenomic Perturbations of Retinoid Receptors
	30	Epigenomic Perturbations of SRGAP2C
	31	Epigenomic Perturbations of Slit

## Sheet: ST1 TableOne
	Variable	Value
	Sample Size	1327
	Country (%)
	Belgium	110 ( 8.3)
	Bulgaria	110 ( 8.3)
	Croatia	88 ( 6.6)
	Finland	50 ( 3.8)
	France	110 ( 8.3)
	Germany	110 ( 8.3)
	Hungary	30 ( 2.3)
	Italy	110 ( 8.3)
	Netherlands	99 ( 7.5)
	Norway	110 ( 8.3)
	Poland	110 ( 8.3)
	Portugal	110 ( 8.3)
	Spain	110 ( 8.3)
	Sweden	70 ( 5.3)
	Year (Range)	2010: 2019
	Anomaly (%)
1	Anencephalus and similar	122 ( 9.2)
2	Anophthalmos	122 ( 9.2)
3	Anophthalmos/micropthalmos	122 ( 9.2)
4	Craniosynostosis	122 ( 9.2)
5	Encephalocele	122 ( 9.2)
6	Eye	122 ( 9.2)
7	Hydrocephalus	122 ( 9.2)
8	Nervous system	107 ( 8.1)
9	Neural Tube Defects	122 ( 9.2)
10	Severe microcephaly	122 ( 9.2)
11	Spina Bifida	122 ( 9.2)
	Anomaly_Rate (mean (SD))	4.98 (7.89)
	Tobacco (mean (SD))	22.78 (5.46)
	Alcohol (p.c.L/Yr) (mean (SD))	10.77 (1.83)
	Amphetamines (% Use) (median [IQR])	0.60 [0.30, 0.80]
	Cocaine (% Use) (median [IQR])	0.72 [0.40, 1.20]
	Last_Month_Cannabis (% Use) (mean (SD))	0.04 (0.02)
	Cannabis_Herb_THC_Content (%) (mean (SD))	0.09 (0.04)
	Cannabis_Resin_THC_Content (%) (mean (SD))	0.16 (0.09)
	%_Daily_Cannabis_ Use (mean (SD))	0.01 (0.01)
	%_Daily_Cannabis_Use_Interpolated (mean (SD))	0.01 (0.01)
	Last_Month_Cannabis_x_Herb_THC_Content (mean (SD))	0.04 (0.03)
	Last_Month_Cannabis_x_Resin_THC_Content (mean (SD))	0.13 (0.12)
	Last_Month_Cannabis_x_Herb_THC_Content_x_Daily_Use_Interpolated (median [IQR])	0.02 [0.00, 0.06]
	Last_Month_Cannabis_x_Resin_THC_Content_x_Daily_Use_Interpolated (median [IQR])	0.03 [0.01, 0.13]
	Trend_in_Daily_Cannabis_Use = Increasing (%)	957 (72.1)
	Mean_Annual_Household_Income (mean (SD))	30212.98 (17322.85)

## Sheet: ST2 Daily
	Country	2010	2011	2012	2013	2014	2015	2016	2017	2018	2019
	Belgium	-	-	-	0.0054	-	-	-	-	0.0132	-
	Bulgaria	-	-	0.002	-	-	-	0.0016	-	-	-
	Croatia	-	-	0.005	-	-	0.0078	-	-	-	-
	Finland	0.002	-	-	-	0.0031	-	-	-	-	-
	France	0.015	-	-	-	0.0217	-	-	0.0199	-	-
	Germany	-	-	0.006	-	-	0.0067	-	-	0.0084	-
	Hungary	-	-	-	-	-	-	-	-	-	-
	Italy	-	-	0.003	-	0.0094	-	-	0.0108	-	-
	Netherlands	-	0.0146	0.0146	0.0146	0.0146	0.0146	0.0133	0.0126	0.019	0.02
	Norway	0.003	0.003	0.003	0.003	0.0037	0.0044	0.0053	0.0016	0.0068	0.0038
	Poland	0.004	-	0.001	-	0.0018	-	-	-	-	-
	Portugal	-	-	0.005	-	-	-	0.0002	-	-	-
	Spain	-	0.025	-	0.026	-	0.0285	-	0.0372	-	-
	Sweden	-	-	-	-	-	-	-	-	-	-

## Sheet: ST3 Daily.Int
	Country	2010	2011	2012	2013	2014	2015	2016	2017	2018	2019
	Belgium	0.0054	0.0054	0.0054	0.0054	0.007	0.0085	0.0101	0.0116	0.0132	0.0132
	Bulgaria	0.002	0.002	0.002	0.0019	0.0018	0.0017	0.0016	0.0016	0.0016	0.0016
	Croatia	0.005	0.005	0.005	0.0059	0.0069	0.0078	0.0092	0.0107	-	-
	Finland	0.002	0.0023	0.0026	0.0028	0.0031	-	-	-	-	-
	France	0.015	0.0167	0.0184	0.02	0.0217	0.0211	0.0205	0.0199	0.0199	0.0199
	Germany	0.006	0.006	0.006	0.0062	0.0065	0.0067	0.0073	0.0078	0.0084	0.0084
	Hungary	0.0007	0.0007	0.0007	-	-	-	-	-	-	-
	Italy	0.003	0.003	0.003	0.0062	0.0094	0.0099	0.0103	0.0108	0.0108	0.0108
	Netherlands	-	0.0146	0.0146	0.0146	0.0146	0.0146	0.0133	0.0126	0.019	0.02
	Norway	0.003	0.003	0.003	0.003	0.0037	0.0044	0.0053	0.0016	0.0068	0.0038
	Poland	0.004	0.0025	0.001	0.0014	0.0018	0.0018	0.0018	0.0018	0.0018	0.0018
	Portugal	0.005	0.005	0.005	0.0038	0.0026	0.0014	0.0002	0.0002	0.0002	0.0002
	Spain	0.025	0.025	0.0255	0.026	0.0273	0.0285	0.0329	0.0372	0.0372	0.0372
	Sweden	-	-	-	-	-	-	-	-	-	-

## Sheet: ST4 Slopes
	Anomaly	Substance	Mean Anomaly Rate	Estimate	Std.Error	Sigma	t_statistic	P_Value	E-Value Estimate	E-Value Lower Bound
	Severe microcephaly	Daily.Interpol.	2.3786	39.7016	7.8611	0.7379	5.0504	1.71e-06	3.68e+21	21362450810408
	Craniosynostosis	Daily.Interpol.	3.1199	44.3753	9.5052	0.8922	4.6685	8.41e-06	9.07e+19	5.27005e+11
	Nervous system	Daily.Interpol.	24.455	26.632	5.8004	0.5305	4.5914	1.23e-05	1.38e+20	4.87228e+11
	Eye	Daily.Interpol.	4.4489	34.1943	9.367	0.8792	3.6505	0.000398	4691501126245000	2.72578e+07
	An/Microphthalmos	Daily.Interpol.	0.8348	18.3859	5.3226	0.4996	3.4543	0.000778	700079791133238	4.06749e+06
	Severe microcephaly	LMCannabis_Herb	2.3786	13.0564	2.5608	0.7351	5.0986	1.29e-06	2.09293e+07	42432.2
	Severe microcephaly	LM_Cannabis	2.3786	13.1339	3.1282	0.7571	4.1986	5.18e-05	1.43571e+07	9182.16
	Nervous system	LMCannabis_Herb	24.455	8.9148	2.0701	0.536	4.3064	3.74e-05	7.49136e+06	7739.52
	Anencephalus & ~	Daily.Interpol.	3.2402	20.0144	7.8125	0.7333	2.5619	0.0117277	1.22351e+11	710.367
	Hydrocephalus	LMCannabis_Herb	4.8453	8.1081	2.3338	0.6699	3.4742	0.000714	121406	245.643
	Nervous system	LM_Cannabis	24.455	8.0049	2.5939	0.5567	3.086	0.0025938	963988	240.465
	Hydrocephalus	Daily.Interpol.	4.8453	17.6766	7.3975	0.6944	2.3896	0.0185242	2.30205e+10	133.248
	Craniosynostosis	LMCannabis_Herb	3.1199	10.2352	3.2231	0.9252	3.1756	0.00190097	47106.7	95.004
	Nervous system	Herb	24.455	5.4405	1.6732	0.5541	3.2514	0.00154397	15173.1	69.7825
	Severe microcephaly	LM.Cannabis_x_Herb.THC_x_Daily.Interpol.	2.3786	4.3613	0.8645	0.738	5.0452	1.75e-06	432.545	53.3275
	Anencephalus & ~	Resin	3.2402	3.2664	0.6292	0.5656	5.1911	1.03e-06	382.536	52.3752
	An/Microphthalmos	LM_Cannabis	0.8348	5.6196	2.0581	0.4981	2.7305	0.00727694	57514.4	36.279
	Craniosynostosis	LM_Cannabis	3.1199	10.3787	3.8658	0.9356	2.6848	0.00828496	48426.2	30.4649
	Hydrocephalus	Herb	4.8453	5.4104	1.7387	0.6761	3.1118	0.00232454	2908.97	29.3937
	Anencephalus & ~	LMCannabis_Herb	3.2402	6.8752	2.476	0.7108	2.7767	0.00637326	13302.8	26.4618
	An/Microphthalmos	LMCannabis_Herb	0.8348	4.7631	1.7347	0.4979	2.7458	0.00696482	12062.8	23.9469
	Craniosynostosis	LM.Cannabis_x_Herb.THC_x_Daily.Interpol.	3.1199	4.4569	1.0616	0.9063	4.1982	5.39e-05	175.079	21.3146
	Nervous system	LM.Cannabis_x_Herb.THC_x_Daily.Interpol.	24.455	2.5758	0.643	0.5415	4.0061	0.000116	151.227	17.8131
	Spina Bifida	Herb	4.1062	3.9863	1.4098	0.5482	2.8276	0.00549743	1495.57	14.8586
	Hydrocephalus	LM_Cannabis	4.8453	7.0332	2.832	0.6854	2.4835	0.0143923	22716.7	14.0112
	Neural Tube Defects	Resin	8.4456	2.232	0.579	0.5205	3.8549	0.0002	98.5283	13.1519
	Severe microcephaly	Herb	2.3786	5.6034	2.0215	0.786	2.7719	0.00646166	1312.91	12.9787
	Anencephalus & ~	LMCannabis_Resin	3.2402	2.0606	0.4899	0.5866	4.2063	5.48e-05	48.3984	10.5349
	Spina Bifida	Resin	4.1062	2.0404	0.612	0.5502	3.3338	0.00118431	57.9327	7.53195
	Eye	LM.Cannabis_x_Herb.THC_x_Daily.Interpol.	4.4489	3.3911	1.0411	0.8888	3.2571	0.00148626	63.886	7.46849
	An/Microphthalmos	LM.Cannabis_x_Herb.THC_x_Daily.Interpol.	0.8348	1.8027	0.5915	0.505	3.0478	0.00287104	51.0062	5.85673
	Severe microcephaly	LM.Cannabis_x_Resin.THC_x_Daily.Interpol.	2.3786	1.5747	0.4185	0.7832	3.7626	0.000286	11.9428	4.24798
	Eye	LM.Cannabis_x_Resin.THC_x_Daily.Interpol.	4.4489	1.5358	0.4098	0.7669	3.7475	0.000302	11.8512	4.21204
	Craniosynostosis	LM.Cannabis_x_Resin.THC_x_Daily.Interpol.	3.1199	1.7271	0.4736	0.8863	3.6465	0.000428	11.2572	3.97854
	Hydrocephalus	LM.Cannabis_x_Herb.THC_x_Daily.Interpol.	4.8453	2.2	0.8075	0.6894	2.7245	0.0074653	35.9878	3.96455
	Hydrocephalus	Resin	4.8453	2.0237	0.7477	0.6722	2.7065	0.00793716	30.46	3.69713
	Hydrocephalus	LMCannabis_Resin	4.8453	1.5879	0.5595	0.67	2.8379	0.00545241	16.7697	3.32045
	Severe microcephaly	LMCannabis_Resin	2.3786	1.8712	0.6716	0.8041	2.7864	0.00632649	16.1057	3.16528
	Anencephalus & ~	LM.Cannabis_x_Herb.THC_x_Daily.Interpol.	3.2402	2.1857	0.8593	0.7336	2.5436	0.0123224	29.5881	3.14689
	Nervous system	LM.Cannabis_x_Resin.THC_x_Daily.Interpol.	24.455	0.8056	0.2678	0.4985	3.0086	0.00335989	8.1717	2.73372
	Nervous system	LMCannabis_Resin	24.455	1.1419	0.4411	0.5042	2.5887	0.0111472	15.1915	2.69579
	Neural Tube Defects	LMCannabis_Resin	8.4456	1.1641	0.4503	0.5392	2.5852	0.0111051	13.746	2.60745
	Anencephalus & ~	LM.Cannabis_x_Resin.THC_x_Daily.Interpol.	3.2402	0.9441	0.3363	0.6293	2.8073	0.0060278	7.29631	2.39365
	Nervous system	Cocaine	24.455	0.359	0.0696	0.5193	5.1557	1.2e-06	3.15788	2.31773
	Craniosynostosis	LMCannabis_Resin	3.1199	1.7955	0.7591	0.9089	2.3654	0.0198469	11.548	2.07066
	Craniosynostosis	Cocaine	3.1199	0.4788	0.1117	0.8971	4.2861	3.69e-05	2.63327	1.92939
	Eye	LM.Cannabis_x_Herb.THC: LM.Cannabis_x_Resin.THC_x_Daily.Interpol.	4.4489	1.4429	0.6518	0.7805	2.2137	0.0290107	10.2308	1.72926
	Severe microcephaly	Cocaine	2.3786	0.3437	0.096	0.7706	3.582	0.000494	2.36733	1.69546
	Eye	Cocaine	4.4489	0.3623	0.1079	0.8668	3.3563	0.00105846	2.28542	1.62083
	An/Microphthalmos	Cocaine	0.8348	0.2041	0.0611	0.4911	3.3381	0.00112383	2.27888	1.6148
	Severe microcephaly	Annual_Alcohol	2.3786	0.1764	0.037	0.7434	4.7705	5.22e-06	1.78792	1.5287
	Hydrocephalus	LM.Cannabis_x_Resin.THC_x_Daily.Interpol.	4.8453	0.8102	0.3654	0.6837	2.2173	0.0289145	5.32737	1.52766
	Anencephalus & ~	Cocaine	3.2402	0.2614	0.0881	0.7077	2.9662	0.00363944	2.14717	1.49
	Hydrocephalus	Cocaine	4.8453	0.2418	0.0847	0.6801	2.8558	0.00505969	2.10877	1.45209
	An/Microphthalmos	Daily.Interpol.	0.8348	0.5938	0.2829	0.5294	2.0992	0.0383668	4.99551	1.35016
	Neural Tube Defects	Log(Amphetamine)	8.4456	0.1766	0.0734	0.5857	2.4038	0.0177576	1.95999	1.28729
	Nervous system	Annual_Alcohol	24.455	0.0668	0.0292	0.5674	2.2847	0.0243388	1.46779	1.14111
	Nervous system	Tobacco	24.455	0.0277	0.0097	0.56	2.8552	0.00518438	1.26572	1.13471
	Neural Tube Defects	Tobacco	8.4456	0.0234	0.0097	0.5857	2.4064	0.0176347	1.23327	1.08984
	Encephalocele	Annual_Alcohol	1.0968	0.0616	0.0309	0.621	1.9934	0.0484903	1.41588	1.04284
	Eye	Log(Amphetamine)	4.4489	0.009	0.1137	0.9066	0.0795	0.93673	1.10505	1
	Eye	Annual_Alcohol	4.4489	0.0108	0.0451	0.9064	0.2404	0.81045	1.1161	1
	An/Microphthalmos	Tobacco	0.8348	0.0061	0.0085	0.5122	0.7204	0.472663	1.11626	1
	Anencephalus & ~	Tobacco	3.2402	0.0119	0.0121	0.7303	0.9791	0.329476	1.13805	1
	Anophthalmos	Annual_Alcohol	0.2093	0.0065	0.0131	0.2631	0.4985	0.619032	1.1756	1
	An/Microphthalmos	Annual_Alcohol	0.8348	0.0139	0.0255	0.5127	0.5467	0.585567	1.18532	1
	Hydrocephalus	Tobacco	4.8453	0.0194	0.0116	0.6947	1.68	0.0955615	1.18831	1
	Encephalocele	Tobacco	1.0968	0.0189	0.0104	0.6226	1.826	0.0703356	1.19778	1
	Spina Bifida	Tobacco	4.1062	0.0173	0.0093	0.5581	1.8621	0.0650354	1.20008	1
	Severe microcephaly	Tobacco	2.3786	0.0256	0.0133	0.7986	1.9243	0.05668	1.20402	1
	Anencephalus & ~	Annual_Alcohol	3.2402	0.0261	0.0364	0.7317	0.7184	0.473884	1.21784	1
	Spina Bifida	Cocaine	4.1062	0.0281	0.0704	0.5658	0.399	0.69057	1.26624	1
	Anophthalmos	Log(Amphetamine)	0.2093	0.0131	0.033	0.2632	0.3981	0.691233	1.26703	1
	Craniosynostosis	Annual_Alcohol	3.1199	0.0531	0.0477	0.9584	1.1132	0.267833	1.28481	1
	Spina Bifida	Annual_Alcohol	4.1062	0.0342	0.028	0.5627	1.2233	0.223614	1.30224	1
	Neural Tube Defects	Annual_Alcohol	8.4456	0.0381	0.0296	0.5956	1.2864	0.200764	1.31205	1
	Hydrocephalus	Annual_Alcohol	4.8453	0.058	0.0346	0.6947	1.6799	0.0955791	1.37097	1
	Encephalocele	LM.Cannabis_x_Resin.THC_x_Daily.Interpol.	1.0968	0.0551	0.3519	0.6585	0.1564	0.876013	1.37109	1
	Hydrocephalus	Log(Amphetamine)	4.8453	0.0885	0.0878	0.6999	1.0086	0.315218	1.49191	1
	Neural Tube Defects	Cocaine	8.4456	0.1086	0.074	0.5943	1.4673	0.144901	1.64306	1
	Anencephalus & ~	Log(Amphetamine)	3.2402	0.1452	0.091	0.7256	1.5956	0.113203	1.6892	1
	Spina Bifida	Log(Amphetamine)	4.1062	0.1125	0.0702	0.5602	1.601	0.112	1.691	1
	Nervous system	Log(Amphetamine)	24.455	0.1258	0.0741	0.5736	1.6962	0.092802	1.74006	1
	Encephalocele	Log(Amphetamine)	1.0968	0.1396	0.0781	0.6229	1.7866	0.0765211	1.75274	1
	Spina Bifida	LM.Cannabis_x_Resin.THC_x_Daily.Interpol.	4.1062	0.2361	0.3183	0.5956	0.7419	0.459926	2.22388	1
	Spina Bifida	LM.Cannabis_x_Herb.THC_x_Daily.Interpol.	4.1062	0.3756	0.6807	0.5811	0.5519	0.58213	3.0017	1
	Neural Tube Defects	LM_Cannabis	8.4456	0.4509	2.4773	0.5996	0.182	0.855893	3.3779	1
	Neural Tube Defects	LM.Cannabis_x_Resin.THC_x_Daily.Interpol.	8.4456	0.4543	0.3028	0.5666	1.5004	0.136735	3.56711	1
	Encephalocele	LMCannabis_Resin	1.0968	0.5476	0.5317	0.6367	1.0299	0.305445	3.79878	1
	An/Microphthalmos	Herb	0.8348	0.5632	1.3192	0.513	0.4269	0.670183	4.87505	1
	An/Microphthalmos	LMCannabis_Resin	0.8348	0.624	0.4362	0.5223	1.4306	0.155512	5.38082	1
	Craniosynostosis	Resin	3.1199	1.1631	1.0315	0.9272	1.1276	0.262071	5.71463	1
	Spina Bifida	LMCannabis_Resin	4.1062	0.7623	0.4774	0.5717	1.5967	0.113328	6.18638	1
	Neural Tube Defects	LM.Cannabis_x_Herb.THC_x_Daily.Interpol.	8.4456	0.8625	0.7175	0.6126	1.2021	0.231831	6.66244	1
	Encephalocele	Resin	1.0968	0.9738	0.7054	0.6342	1.3804	0.170402	7.55355	1
	Nervous system	Resin	24.455	1.0878	0.5956	0.5127	1.8264	0.0709235	13.2667	1
	Neural Tube Defects	Herb	8.4456	2.589	1.524	0.5926	1.6989	0.0919363	106.094	1
	Anencephalus & ~	Herb	3.2402	3.2693	1.8619	0.724	1.7559	0.0816639	121.305	1
	Craniosynostosis	Herb	3.1199	4.5158	2.4429	0.9499	1.8486	0.0669792	150.826	1
	Spina Bifida	LMCannabis_Herb	4.1062	2.815	1.9555	0.5613	1.4396	0.152593	191.368	1
	Neural Tube Defects	LMCannabis_Herb	8.4456	3.4688	2.0649	0.5927	1.6799	0.0955802	410.536	1
	Eye	LMCannabis_Herb	4.4489	5.8305	3.1132	0.8936	1.8728	0.0635233	757.266	1
	Eye	LM_Cannabis	4.4489	6.6056	3.6971	0.8948	1.7867	0.0765122	1653.69	1
	Anencephalus & ~	LM_Cannabis	3.2402	5.6362	2.9856	0.7226	1.8878	0.0614655	2418.97	1
	Neural Tube Defects	Daily.Interpol.	8.4456	4.8009	6.5522	0.615	0.7327	0.46525	2432.19	1
	Craniosynostosis	Log(Amphetamine)	3.1199	-0.0035	0.1208	0.9633	-0.0292	0.976716	1.06126	NA
	An/Microphthalmos	Log(Amphetamine)	0.8348	-0.006	0.0644	0.5133	-0.094	0.925279	1.11518	NA
	Craniosynostosis	Tobacco	3.1199	-0.014	0.016	0.9602	-0.879	0.38114	1.12991	NA
	Anophthalmos	Tobacco	0.2093	-0.0052	0.0044	0.2618	-1.1879	0.237232	1.15407	NA
	Eye	Resin	4.4489	-0.0219	0.8882	0.7985	-0.0246	0.980394	1.18615	NA
	Eye	Tobacco	4.4489	-0.0401	0.0146	0.8795	-2.7425	0.00703273	1.25261	NA
	Severe microcephaly	Log(Amphetamine)	2.3786	-0.0377	0.1016	0.8103	-0.3712	0.711144	1.25573	NA
	Encephalocele	Cocaine	1.0968	-0.0412	0.0785	0.6305	-0.525	0.600566	1.31633	NA
	Anophthalmos	Cocaine	0.2093	-0.0177	0.0328	0.263	-0.5398	0.59036	1.322	NA
	Severe microcephaly	Resin	2.3786	-0.3404	0.9264	0.8328	-0.3674	0.714034	2.25901	NA
	Encephalocele	LMCannabis_Herb	1.0968	-0.2917	2.1987	0.6311	-0.1327	0.894683	2.41509	NA
	Encephalocele	LM.Cannabis_x_Herb.THC_x_Daily.Interpol.	1.0968	-0.3431	0.7574	0.6466	-0.4529	0.651465	2.62344	NA
	Encephalocele	Herb	1.0968	-0.3442	1.6229	0.6311	-0.2121	0.832386	2.67038	NA
	An/Microphthalmos	Resin	0.8348	-0.3282	0.5858	0.5266	-0.5603	0.576468	2.92346	NA
	Anophthalmos	LM.Cannabis_x_Resin.THC_x_Daily.Interpol.	0.2093	-0.174	0.1465	0.2742	-1.1872	0.23802	2.96098	NA
	Anophthalmos	LMCannabis_Resin	0.2093	-0.3299	0.2214	0.2651	-1.4898	0.139263	5.6567	NA
	Anophthalmos	LM.Cannabis_x_Herb.THC_x_Daily.Interpol.	0.2093	-0.3859	0.3147	0.2686	-1.2264	0.222587	6.85275	NA
	Anophthalmos	Resin	0.2093	-0.3935	0.2955	0.2657	-1.3315	0.185919	7.16072	NA
	Eye	Resin	4.4489	-1.3801	2.3282	0.9053	-0.5928	0.554446	7.47214	NA
	Encephalocele	LM_Cannabis	1.0968	-1.3838	2.6049	0.6304	-0.5312	0.596236	14.2221	NA
	Anophthalmos	Herb	0.2093	-0.6881	0.6744	0.2622	-1.0204	0.309601	21.2719	NA
	Spina Bifida	Daily.Interpol.	4.1062	-1.8971	6.1969	0.5817	-0.3061	0.760066	38.3972	NA
	Spina Bifida	LM_Cannabis	4.1062	-1.9602	2.3324	0.5645	-0.8404	0.402347	46.6331	NA
	Anophthalmos	LMCannabis_Herb	0.2093	-1.2299	0.9106	0.2614	-1.3506	0.179354	144.231	NA
	Anophthalmos	LM_Cannabis	0.2093	-1.5717	1.0787	0.2611	-1.4571	0.147704	478.529	NA
	Encephalocele	Daily.Interpol.	1.0968	-4.0713	6.8846	0.6462	-0.5914	0.555459	617.414	NA
	Anophthalmos	Daily.Interpol.	0.2093	-2.9201	2.8678	0.2692	-1.0183	0.310727	38759.2	NA

## Sheet: ST5 SigSlopes
	Anomaly	Substance	Mean Anomaly Rate	Estimate	Std.Error	Sigma	t_statistic	P_Value	E-Value Estimate	E-Value Lower Bound
	Severe microcephaly	Daily.Interpol.	2.3786	39.7016	7.8611	0.7379	5.0504	1.71e-06	3.68e+21	21362450810408
	Craniosynostosis	Daily.Interpol.	3.1199	44.3753	9.5052	0.8922	4.6685	8.41e-06	9.07e+19	5.27005e+11
	Nervous system	Daily.Interpol.	24.455	26.632	5.8004	0.5305	4.5914	1.23e-05	1.38e+20	4.87228e+11
	Eye	Daily.Interpol.	4.4489	34.1943	9.367	0.8792	3.6505	0.000398	4691501126245000	2.72578e+07
	An/Microphthalmos	Daily.Interpol.	0.8348	18.3859	5.3226	0.4996	3.4543	0.000778	700079791133238	4.06749e+06
	Severe microcephaly	LMCannabis_Herb	2.3786	13.0564	2.5608	0.7351	5.0986	1.29e-06	2.09293e+07	42432.2
	Severe microcephaly	LM_Cannabis	2.3786	13.1339	3.1282	0.7571	4.1986	5.18e-05	1.43571e+07	9182.16
	Nervous system	LMCannabis_Herb	24.455	8.9148	2.0701	0.536	4.3064	3.74e-05	7.49136e+06	7739.52
	Anencephalus & ~	Daily.Interpol.	3.2402	20.0144	7.8125	0.7333	2.5619	0.0117277	1.22351e+11	710.367
	Hydrocephalus	LMCannabis_Herb	4.8453	8.1081	2.3338	0.6699	3.4742	0.000714	121406	245.643
	Nervous system	LM_Cannabis	24.455	8.0049	2.5939	0.5567	3.086	0.0025938	963988	240.465
	Hydrocephalus	Daily.Interpol.	4.8453	17.6766	7.3975	0.6944	2.3896	0.0185242	2.30205e+10	133.248
	Craniosynostosis	LMCannabis_Herb	3.1199	10.2352	3.2231	0.9252	3.1756	0.00190097	47106.7	95.004
	Nervous system	Herb	24.455	5.4405	1.6732	0.5541	3.2514	0.00154397	15173.1	69.7825
	Severe microcephaly	LM.Cannabis_x_Herb.THC_x_Daily.Interpol.	2.3786	4.3613	0.8645	0.738	5.0452	1.75e-06	432.545	53.3275
	Anencephalus & ~	Resin	3.2402	3.2664	0.6292	0.5656	5.1911	1.03e-06	382.536	52.3752
	An/Microphthalmos	LM_Cannabis	0.8348	5.6196	2.0581	0.4981	2.7305	0.00727694	57514.4	36.279
	Craniosynostosis	LM_Cannabis	3.1199	10.3787	3.8658	0.9356	2.6848	0.00828496	48426.2	30.4649
	Hydrocephalus	Herb	4.8453	5.4104	1.7387	0.6761	3.1118	0.00232454	2908.97	29.3937
	Anencephalus & ~	LMCannabis_Herb	3.2402	6.8752	2.476	0.7108	2.7767	0.00637326	13302.8	26.4618
	An/Microphthalmos	LMCannabis_Herb	0.8348	4.7631	1.7347	0.4979	2.7458	0.00696482	12062.8	23.9469
	Craniosynostosis	LM.Cannabis_x_Herb.THC_x_Daily.Interpol.	3.1199	4.4569	1.0616	0.9063	4.1982	5.39e-05	175.079	21.3146
	Nervous system	LM.Cannabis_x_Herb.THC_x_Daily.Interpol.	24.455	2.5758	0.643	0.5415	4.0061	0.000116	151.227	17.8131
	Spina Bifida	Herb	4.1062	3.9863	1.4098	0.5482	2.8276	0.00549743	1495.57	14.8586
	Hydrocephalus	LM_Cannabis	4.8453	7.0332	2.832	0.6854	2.4835	0.0143923	22716.7	14.0112
	Neural Tube Defects	Resin	8.4456	2.232	0.579	0.5205	3.8549	0.0002	98.5283	13.1519
	Severe microcephaly	Herb	2.3786	5.6034	2.0215	0.786	2.7719	0.00646166	1312.91	12.9787
	Anencephalus & ~	LMCannabis_Resin	3.2402	2.0606	0.4899	0.5866	4.2063	5.48e-05	48.3984	10.5349
	Spina Bifida	Resin	4.1062	2.0404	0.612	0.5502	3.3338	0.00118431	57.9327	7.53195
	Eye	LM.Cannabis_x_Herb.THC_x_Daily.Interpol.	4.4489	3.3911	1.0411	0.8888	3.2571	0.00148626	63.886	7.46849
	An/Microphthalmos	LM.Cannabis_x_Herb.THC_x_Daily.Interpol.	0.8348	1.8027	0.5915	0.505	3.0478	0.00287104	51.0062	5.85673
	Severe microcephaly	LM.Cannabis_x_Resin.THC_x_Daily.Interpol.	2.3786	1.5747	0.4185	0.7832	3.7626	0.000286	11.9428	4.24798
	Eye	LM.Cannabis_x_Resin.THC_x_Daily.Interpol.	4.4489	1.5358	0.4098	0.7669	3.7475	0.000302	11.8512	4.21204
	Craniosynostosis	LM.Cannabis_x_Resin.THC_x_Daily.Interpol.	3.1199	1.7271	0.4736	0.8863	3.6465	0.000428	11.2572	3.97854
	Hydrocephalus	LM.Cannabis_x_Herb.THC_x_Daily.Interpol.	4.8453	2.2	0.8075	0.6894	2.7245	0.0074653	35.9878	3.96455
	Hydrocephalus	Resin	4.8453	2.0237	0.7477	0.6722	2.7065	0.00793716	30.46	3.69713
	Hydrocephalus	LMCannabis_Resin	4.8453	1.5879	0.5595	0.67	2.8379	0.00545241	16.7697	3.32045
	Severe microcephaly	LMCannabis_Resin	2.3786	1.8712	0.6716	0.8041	2.7864	0.00632649	16.1057	3.16528
	Anencephalus & ~	LM.Cannabis_x_Herb.THC_x_Daily.Interpol.	3.2402	2.1857	0.8593	0.7336	2.5436	0.0123224	29.5881	3.14689
	Nervous system	LM.Cannabis_x_Resin.THC_x_Daily.Interpol.	24.455	0.8056	0.2678	0.4985	3.0086	0.00335989	8.1717	2.73372
	Nervous system	LMCannabis_Resin	24.455	1.1419	0.4411	0.5042	2.5887	0.0111472	15.1915	2.69579
	Neural Tube Defects	LMCannabis_Resin	8.4456	1.1641	0.4503	0.5392	2.5852	0.0111051	13.746	2.60745
	Anencephalus & ~	LM.Cannabis_x_Resin.THC_x_Daily.Interpol.	3.2402	0.9441	0.3363	0.6293	2.8073	0.0060278	7.29631	2.39365
	Nervous system	Cocaine	24.455	0.359	0.0696	0.5193	5.1557	1.2e-06	3.15788	2.31773
	Craniosynostosis	LMCannabis_Resin	3.1199	1.7955	0.7591	0.9089	2.3654	0.0198469	11.548	2.07066
	Craniosynostosis	Cocaine	3.1199	0.4788	0.1117	0.8971	4.2861	3.69e-05	2.63327	1.92939
	Eye	LMCannabis_Resin	4.4489	1.4429	0.6518	0.7805	2.2137	0.0290107	10.2308	1.72926
	Severe microcephaly	Cocaine	2.3786	0.3437	0.096	0.7706	3.582	0.000494	2.36733	1.69546
	Eye	Cocaine	4.4489	0.3623	0.1079	0.8668	3.3563	0.00105846	2.28542	1.62083
	An/Microphthalmos	Cocaine	0.8348	0.2041	0.0611	0.4911	3.3381	0.00112383	2.27888	1.6148
	Severe microcephaly	Annual_Alcohol	2.3786	0.1764	0.037	0.7434	4.7705	5.22e-06	1.78792	1.5287
	Hydrocephalus	LM.Cannabis_x_Resin.THC_x_Daily.Interpol.	4.8453	0.8102	0.3654	0.6837	2.2173	0.0289145	5.32737	1.52766
	Anencephalus & ~	Cocaine	3.2402	0.2614	0.0881	0.7077	2.9662	0.00363944	2.14717	1.49
	Hydrocephalus	Cocaine	4.8453	0.2418	0.0847	0.6801	2.8558	0.00505969	2.10877	1.45209
	An/Microphthalmos	Daily.Interpol.	0.8348	0.5938	0.2829	0.5294	2.0992	0.0383668	4.99551	1.35016
	Neural Tube Defects	Log(Amphetamine)	8.4456	0.1766	0.0734	0.5857	2.4038	0.0177576	1.95999	1.28729
	Nervous system	Annual_Alcohol	24.455	0.0668	0.0292	0.5674	2.2847	0.0243388	1.46779	1.14111
	Nervous system	Tobacco	24.455	0.0277	0.0097	0.56	2.8552	0.00518438	1.26572	1.13471
	Neural Tube Defects	Tobacco	8.4456	0.0234	0.0097	0.5857	2.4064	0.0176347	1.23327	1.08984
	Encephalocele	Annual_Alcohol	1.0968	0.0616	0.0309	0.621	1.9934	0.0484903	1.41588	1.04284

## Sheet: ST6 Ranger CNS
	Nervous System
	Random Forrest Regression Table
	Variable	Importance
	Income	5.3149
	Tobacco	3.91275
	LM.Cannabis_x_Herb.THC_x_Daily.Interpol.	3.68806
	Daily.Interpol.	3.46333
	LM.Cannabis_x_Resin.THC_x_Daily.Interpol.	3.09244
	Daily.Interpol.	3.03694
	LM.Cannabis_x_Herb.THC	2.61743
	Alcohol	2.53794
	LM.Cannabis_x_Resin.THC	1.60874
	Herb	1.48835
	Resin	1.3682
	Amphetamines	1.28312
	LM.Cannabis	0.793424

## Sheet: ST7 Ranger Anen
	Anencephalus & Similar
	Random Forrest Regression Table
	Variable	Importance
	Income	10.3032
	LM.Cannabis_x_Resin.THC	8.48592
	LM.Cannabis_x_Resin.THC_x_Daily.Interpol.	6.99499
	Tobacco	6.7573
	Daily.Interpol.	5.14237
	Resin	4.39182
	LM.Cannabis_x_Herb.THC_x_Daily.Interpol.	3.49608
	Cocaine	3.13437
	LM.Cannabis_x_Herb.THC	2.75353
	Herb	2.64248
	Alcohol	2.53408
	Amphetamines	2.35671
	LM.Cannabis	2.291

## Sheet: ST8 Ranger SevMic
	Severe Microcephalus
	Random Forrest Regression Table
	Variable	Importance
	Alcohol	8.48842
	Daily.Interpol.	8.09479
	LM.Cannabis_x_Herb.THC	7.7601
	Income	7.68775
	LM.Cannabis_x_Herb.THC_x_Daily.Interpol.	7.5722
	Tobacco	6.49997
	LM.Cannabis_x_Resin.THC_x_Daily.Interpol.	4.6201
	Herb	4.54412
	Resin	4.36353
	LM.Cannabis	3.97535
	LM.Cannabis_x_Resin.THC	3.64566
	Cocaine	3.46683
	Amphetamines	3.33198

## Sheet: ST9 Ranger MicOph
	Microphthalmos
	Random Forrest Regression Table
	Variable	Importance
	Tobacco	3.26845
	Income	3.16199
	Resin	2.96995
	Alcohol	2.86721
	Daily.Interpol.	2.43967
	Cocaine	2.2403
	LM.Cannabis_x_Resin.THC	2.1771
	LM.Cannabis_x_Herb.THC_x_Daily.Interpol.	2.14529
	LM.Cannabis_x_Resin.THC_x_Daily.Interpol.	1.78286
	LM.Cannabis	1.69677
	LM.Cannabis_x_Herb.THC: LM.Cannabis_x_Resin.THC_x_Daily.Interpol.	1.69511
	Herb	1.54806
	Amphetamines	1.45765

[truncated: 22 more sheets: ST10 Ranger NTD, ST11 Ranger SpBif, ST12 Nerv plm, ST13 Anen plm, ST14 SMicC plm, ST15 MicO plm, ST16 NTD plm, ST17 SpBf plm, ST18 EV plm, ST19 EV Sp, ST20 All EV's, ST21 EV~Anom, ST22 EV~Group, ST23 EV~GroupSum, ST24 Wilcox, ST25 Opioids, ST26 DSCAM, ST27 DLGAP2, ST28 ALDH1, ST29 RXR …]
